# Supplementary material for: Meningoencephalitis in Flea-Borne Typhus: A Report of Two Cases and a Review of CNS Complications
Source: Pathogens. 2026 May 30;15(6):590. doi: 10.3390/pathogens15060590 (PMC13304721; doi:10.3390/pathogens15060590)
Supplement: Supplementary file 1 [file pathogens-15-00590-s001.zip]

Archive with 1 entries (1 files):
- pathogens-4299719-supplementary.pdf
